# Supplementary material for: Intensive Patient Education Improves Glycaemic Control in Diabetes Compared to Conventional Education: A Randomised Controlled Trial in a Nigerian Tertiary Care Hospital
Source: PLoS One. 2017 Jan 3;12(1):e0168835. doi: 10.1371/journal.pone.0168835 (PMC5207750; doi:10.1371/journal.pone.0168835)
Supplement: S3 Table — (XLSX) [file pone.0168835.s006.xlsx]

## Sheet: Trial Data
id	sex	age	edu	dm_yrs	hist	treat_opt	type	bmi	waist	base	grp	out	out_bocf	ctl
45	m	60	sec	20	1	3	t1	26.8	97	9.7	i	6	6	1
3	f	59	sec	10	1	2	t2	27	98	11.9	i	6	6	1
68	f	24	ter	1	0	2	t2	20.5	70	9.9	i	6	6	1
10	f	62	sec	6	0	2	t2	27	98	9.4	i	6.1	6.1	1
61	f	60	ter	4	1	2	t2	29	103	13	i	6.3	6.3	1
75	f	57	ter	8	0	4	t1	31	99	11.6	i	6.6	6.6	1
118	f	57	nonepri	1	0	2	t2	26	102	12	c	6.7	6.7	1
17	m	68	ter	8	0	2	t2	24.1	102	11.6	i	6.7	6.7	1
102	f	60	nonepri	10	0	2	t2	30.8	103	11.6	i	6.9	6.9	1
8	f	50	nonepri	3	0	2	t2	28.6	93	8.8	c	6.9	6.9	1
30	m	72	sec	2	0	2	t2	42	114	8.8	i	6.9	6.9	1
59	f	34	ter	3	0	2	t2	37.8	106	9.5	c	6.9	6.9	1
55	f	42	ter	1	1	2	t2	26.9	94	8.8	c	6.9	6.9	1
28	f	50	sec	2	0	2	t2	30.6	95	9.6	i	7	7	0
5	f	48	sec	1	1	2	t2	20.4	86	9	c	7	7	0
81	f	51	ter	8	0	2	t2	30	93	8.6	i	7	7	0
91	f	40	nonepri	10	0	2	t2	31.2	100	8.7	i	7.1	7.1	0
105	f	40	nonepri	10	0	2	t2	31.2	100	8.6	i	7.1	7.1	0
106	f	50	sec	2	0	2	t2	31.6	103	9.7	i	7.1	7.1	0
110	f	30	ter	5	0	2	t2	27.3	101	9.7	i	7.1	7.1	0
103	m	74	ter	5	1	2	t2	31	103	10	c	7.1	7.1	0
12	f	59	sec	2	0	2	t2	29	94	8.6	i	7.2	7.2	0
117	m	49	ter	10	0	4	t1	27.3	96	13.1	i	7.2	7.2	0
32	f	55	nonepri	1	0	2	t2	28	95	9	i	7.3	7.3	0
48	f	53	sec	3	0	2	t2	32.5	96	10.1	c	7.4	7.4	0
47	f	73	ter	8	0	2	t2	32.5	104	8.7	i	7.4	7.4	0
33	m	54	sec	8	0	4	t1	29	90	14.8	i	7.5	7.5	0
112	f	51	ter	12	1	2	t2	32.9	96	8.6	i	7.5	7.5	0
21	f	32	sec	2	0	2	t2	26.9	89	9.2	c	7.8	7.8	0
109	f	62	nonepri	12	1	2	t2	28	88	11.3	c	7.9	7.9	0
100	m	58	nonepri	6	0	2	t2	23.7	94	8.9	c	8	8	0
52	f	32	ter	1	0	2	t2	31.1	99	11.3	i	8	8	0
63	f	47	nonepri	14	1	2	t2	20.9	92	8.6	c	8.1	8.1	0
111	m	46	ter	6	1	2	t2	27	92	8.9	c	8.1	8.1	0
99	m	50	sec	4	0	2	t2	27	91	10.4	i	8.2	8.2	0
6	f	51	ter	4	0	2	t2	27	89	10.3	i	8.3	8.3	0
13	m	63	nonepri	5	0	2	t2	32	102	9.7	i	8.4	8.4	0
108	f	57	ter	13	1	3	t1	27.7	97	9.7	i	8.4	8.4	0
87	m	54	ter	6	0	2	t2	31.9	98	8.6	i	8.4	8.4	0
14	m	42	nonepri	7	0	2	t2	24.7	89	9.7	i	8.5	8.5	0
67	m	45	sec	7	0	2	t2	31	101	13.6	i	8.5	8.5	0
88	m	48	ter	13	0	2	t2	35	123	11.2	i	8.5	8.5	0
76	m	48	nonepri	5	0	2	t2	31	96	10	i	8.7	8.7	0
4	m	57	sec	4	0	2	t2	27	90	10.1	i	8.8	8.8	0
49	m	60	ter	10	0	3	t1	24.5	102	11.2	i	8.8	8.8	0
36	m	56	ter	4	0	2	t2	26	90	8.9	c	8.8	8.8	0
101	f	57	nonepri	8	0	2	t2	25.2	99	11.2	i	9	9	0
29	m	45	sec	8	0	4	t1	33	101	11.6	c	9	9	0
2	m	68	sec	16	0	2	t2	24.9	97	11.9	i	9	9	0
44	f	57	sec	7	0	2	t2	29	95	8.7	c	9	9	0
66	m	36	ter	7	1	3	t1	28	90	11	i	9	9	0
9	f	58	ter	13	1	4	t1	33.6	102	8.9	c	9	9	0
64	f	48	ter	10	1	2	t2	33	103	13	i	9	9	0
7	m	62	nonepri	2	0	2	t2	32	114	8.6	i	9.1	9.1	0
25	m	50	nonepri	5	0	2	t2	28	89	9.2	c	9.1	9.1	0
86	m	68	sec	12	0	2	t2	30.1	102	8.7	c	9.3	9.3	0
37	f	45	ter	4	0	2	t2	29.6	89	8.7	c	9.3	9.3	0
78	f	55	nonepri	1	0	2	t2	30.5	92	12.5	c	9.4	9.4	0
31	f	44	nonepri	7	0	2	t2	22.4	89	8.8	c	9.4	9.4	0
70	f	57	nonepri	10	0	2	t2	26.9	96	8.7	c	9.4	9.4	0
119	f	42	sec	10	1	2	t2	32	97	10.9	c	9.5	9.5	0
27	m	34	ter	1	0	2	t2	25.3	87	11	i	9.5	9.5	0
84	m	57	ter	10	0	2	t2	27.3	100	11.6	c	9.5	9.5	0
82	f	57	sec	10	0	4	t1	28	91	9.2	c	9.7	9.7	0
107	f	66	nonepri	5	0	2	t2	28.7	97	8.6	c	9.8	9.8	0
69	f	57	sec	2	0	2	t2	27	87	12.8	i	9.8	9.8	0
95	m	66	nonepri	8	0	2	t2	23.7	89	9.2	c	10	10	0
74	f	52	sec	5	0	2	t2	29	99	12.8	i	10	10	0
20	m	54	sec	8	0	4	t1	29	90	11.5	i	10.1	10.1	0
94	f	48	ter	15	1	2	t2	45	127	10.8	i	10.1	10.1	0
22	f	54	sec	4	0	2	t2	27	99	9	c	10.2	10.2	0
85	m	43	sec	2	0	2	t2	26	89	12.3	i	10.3	10.3	0
114	m	45	nonepri	3	0	2	t2	32	104	9.5	c	10.4	10.4	0
62	f	52	ter	7	1	2	t2	30.7	96	9.5	c	10.5	10.5	0
57	f	70	ter	15	1	2	t2	20	85	13.3	c	10.9	10.9	0
90	f	43	ter	1	1	2	t2	48	110	9.7	c	10.9	10.9	0
18	f	31	nonepri	3	1	3	t1	29.4	101	13	i	11	11	0
46	m	48	ter	12	0	2	t2	23	80	10.8	i	11	11	0
54	f	49	ter	12	0	2	t2	22.2	95	11.3	c	11	11	0
113	f	31	nonepri	3	1	2	t2	38.9	115	11.8	c	11.2	11.2	0
60	f	48	sec	4	0	2	t2	19	93	10	c	11.2	11.2	0
38	f	42	ter	8	0	4	t1	34.9	107	11.8	c	11.2	11.2	0
40	m	49	ter	7	0	2	t2	32	102	12.4	i	11.4	11.4	0
34	m	82	nonepri	10	0	2	t2	21.1	89	11.9	i	11.5	11.5	0
65	f	49	sec	1	1	2	t2	31.1	97	11.2	c	11.5	11.5	0
53	f	54	ter	7	1	2	t2	28.4	95	12.5	i	11.5	11.5	0
96	m	54	ter	1	1	2	t2	30	103	12.1	c	11.8	11.8	0
41	m	56	sec	5	1	4	t1	29	87	12	c	11.9	11.9	0
83	f	53	ter	6	0	2	t2	31	99	12	c	11.9	11.9	0
50	f	70	nonepri	12	1	2	t2	16	76	12.1	c	12	12	0
116	m	68	sec	12	0	2	t2	25	102	12.1	c	12	12	0
104	m	60	ter	15	0	2	t2	29	86	13.9	i	12	12	0
19	f	65	ter	10	1	2	t2	24	104	13.8	i	12	12	0
56	f	68	ter	3	0	2	t2	19.4	69	11.9	c	12.1	12.1	0
93	f	50	nonepri	4	0	2	t2	26	108	11.9	c	12.2	12.2	0
115	m	53	sec	7	1	2	t2	29.5	96	11.4	c	12.2	12.2	0
98	m	42	sec	2	0	2	t2	87	90	14	i	12.3	12.3	0
24	m	72	ter	4	0	2	t2	38.4	104	11.4	c	12.3	12.3	0
26	f	75	nonepri	5	0	1	t2	27	98	11	c	13	13	0
43	f	57	nonepri	1	0	2	t2	26	102	12.5	i	13	13	0
15	m	49	sec	9	1	2	t2	28	84	13.7	c	13	13	0
39	f	52	ter	7	1	2	t2	29.3	94	11	c	13	13	0
77	f	50	nonepri	5	0	2	t2	20	90	11.2	c	13.1	13.1	0
35	f	38	ter	12	0	3	t1	27	91	14	c	13.8	13.8	0
0	f	56	nonepri	1	0	2	t2	30.5	90	8.7	i		8.7
0	f	60	nonepri	4	0	2	t2	26	102	11.2	i		11.2
0	f	40	nonepri	5	0	2	t2	31.2	94	8.7	c		8.7
0	m	61	sec	20	1	3	t1	26.8	90	9.7	i		9.7
0	m	48	sec	1	1	2	t2	20.4	90	8.8	i		8.8
0	m	49	sec	5	0	2	t2	19	92	10.5	i		10.5
0	f	52	sec	6	1	2	t2	28	91	10.9	i		10.9
0	f	47	sec	1	1	2	t2	31.1	96	11	c		11
0	m	58	sec	10	0	2	t2	24.8	94	11.6	c		11.6
0	f	59	sec	1	0	2	t2	26	96	12.9	c		12.9
0	m	52	ter	8	0	3	t1	23	80	10.8	c		10.8
0	m	46	ter	4	1	2	t2	27	90	9	c		9
0	f	50	ter	4	0	2	t2	45	124	10.3	c		10.3
0	f	49	ter	8	0	2	t2	22.2	92	10.9	c		10.9

## Sheet: Metadata
id	Unique ID
sex	Sex (m = male, f = female)
age	Age (years)
edu	Education (none/primary, secondary, tertiary)
dm_yrs	Years diagnosed with diabetes
hist	Family history of diabetes (1 = yes, 0 = no)
treat_opt	Treatment options (1 = diet only, 2 = oral hypoglycaemic drugs, 3 = insulin, 4 = insulin plus oral hypoglycaemic drugs)
type	Diabetes type
bmi	BMI
waist	Waist circumference (cm)
base	Baseline HbA1c (%)
grp	Treatment group allocation (i = intensive education, c = conventional education)
out	Outcome (six-month) HbA1c (%)
out_bocf	Outcome (six-month) HbA1c (%) with baseline observation carried forward for those patients with missing outcomes
ctl	Glycaemic control (HbA1c % <7)
